# Supplementary material for: Atractylenolide I Inhibits Nicotine-Induced Macrophage Pyroptosis and Alleviates Atherogenesis by Suppressing the TLR4/ROS/TXNIP/NLRP3 Pathway
Source: Metabolites. 2025 May 15;15(5):329. doi: 10.3390/metabo15050329 (PMC12114077; doi:10.3390/metabo15050329)
Supplement: Supplementary file 1 [file metabolites-15-00329-s001.zip]

Archive with 1 entries (1 files):
- metabolites-3584345-supplementary.pdf
